# Supplementary material for: Material Design and Optimisation of Electrochemical Li-Ion Storage Properties of Ternary Silicon Oxycarbide/Graphite/Tin Nanocomposites
Source: Nanomaterials (Basel). 2022 Jan 26;12(3):410. doi: 10.3390/nano12030410 (PMC8838014; doi:10.3390/nano12030410)
Supplement: Supplementary file 1 [file nanomaterials-12-00410-s001.zip]

Archive with 1 entries (1 files):
- nanomaterials-1555583 supplementary.pdf
